# Supplementary material for: Impact of Green Chitosan Nanoparticles Fabricated from Shrimp Processing Waste as a Source of Nano Nitrogen Fertilizers on the Yield Quantity and Quality of Wheat (Triticum aestivum L.) Cultivars
Source: Molecules. 2022 Sep 1;27(17):5640. doi: 10.3390/molecules27175640 (PMC9457985; doi:10.3390/molecules27175640)
Supplement: Supplementary file 1 [file molecules-27-05640-s001.zip]

Archive with 1 entries (1 files):
- molecules-1896372-supplementary.pdf
